# Supplementary material for: Molecular Long-Term Analysis of the GMMG-HD4 Trial in Multiple Myeloma—Patterns of Association of Chromosomal Aberrations with Response and Proliferation Determining Survival in Selecting Treatments in View of Limited Resources in Low- and Middle-Income Countries
Source: Int J Mol Sci. 2024 Jun 11;25(12):6431. doi: 10.3390/ijms25126431 (PMC11204152; doi:10.3390/ijms25126431)
Supplement: Supplementary file 1 [file ijms-25-06431-s001.zip]

Archive with 1 entries (1 files):
- ijms-3040051-supplementary.pdf
